# Supplementary material for: Functional traits shape small mammal-helminth network: patterns and processes in species interactions
Source: Parasitology. 2021 Apr 21;148(8):947–55. doi: 10.1017/S0031182021000640 (PMC8193565; doi:10.1017/S0031182021000640)
Supplement: Supplementary file 1 [file S0031182021000640sup.zip]

Archive with 3 entries (3 files):
- S0031182021000640sup001.docx
- S0031182021000640sup002.tif
- S0031182021000640sup003.tif
